# Supplementary material for: Reinforcement Quantum Annealing: A Hybrid Quantum Learning Automata
Source: Sci Rep. 2020 May 14;10:7952. doi: 10.1038/s41598-020-64078-1 (PMC7224393; doi:10.1038/s41598-020-64078-1)
Supplement: Supplementary file 1 — Supplementary Information. [file 41598_2020_64078_MOESM1_ESM.zip]

Archive with 37 entries (37 files):
- read me.txt
- source code/IMU/.project
- source code/IMU/.pydevproject
- source code/IMU/postprocessing/__pycache__/__init__.cpython-37.pyc
- source code/IMU/postprocessing/improve/__pycache__/__init__.cpython-37.pyc
- source code/IMU/postprocessing/improve/__pycache__/qubit_correction.cpython-37.pyc
- source code/IMU/postprocessing/improve/qubit_correction.py
- source code/IMU/tools/__pycache__/__init__.cpython-37.pyc
- source code/IMU/tools/__pycache__/dwaveplus.cpython-37.pyc
- source code/IMU/tools/dwaveplus.py
- source code/Reinforcement Quantum Annealing/.project
- source code/Reinforcement Quantum Annealing/.pydevproject
- source code/Reinforcement Quantum Annealing/.settings/org.eclipse.ltk.core.refactoring.prefs
- source code/Reinforcement Quantum Annealing/__pycache__/prime_numbers.cpython-37.pyc
- source code/Reinforcement Quantum Annealing/__pycache__/qa_enhanced.cpython-37.pyc
- source code/Reinforcement Quantum Annealing/__pycache__/RQA.cpython-37.pyc
- source code/Reinforcement Quantum Annealing/prime_numbers.py
- source code/Reinforcement Quantum Annealing/prime_numbers.txt
- source code/Reinforcement Quantum Annealing/qa_enhanced.py
- source code/Reinforcement Quantum Annealing/RQA.py
- source code/Reinforcement Quantum Annealing/temp.cnf
- source code/Reinforcement Quantum Annealing/test_1.py
- source code/satBox/.project
- source code/satBox/.pydevproject
- source code/satBox/benchmarks/__pycache__/__init__.cpython-37.pyc
- source code/satBox/benchmarks/__pycache__/integer_numbers.cpython-37.pyc
- source code/satBox/benchmarks/factorization/__pycache__/__init__.cpython-37.pyc
- source code/satBox/benchmarks/factorization/__pycache__/integer_numbers.cpython-37.pyc
- source code/satBox/benchmarks/factorization/integer_numbers.py
- source code/satBox/tools/__pycache__/__init__.cpython-37.pyc
- source code/satBox/tools/__pycache__/cnf.cpython-37.pyc
- source code/satBox/tools/__pycache__/ising_model.cpython-37.pyc
- source code/satBox/tools/__pycache__/z3plus.cpython-37.pyc
- source code/satBox/tools/boolean_arithmetic.py
- source code/satBox/tools/cnf.py
- source code/satBox/tools/ising_model.py
- source code/satBox/tools/z3plus.py
