# Supplementary material for: Reinforcement Quantum Annealing: A Hybrid Quantum Learning Automata
Source: Sci Rep. 2020 May 14;10:7952. doi: 10.1038/s41598-020-64078-1 (PMC7224393; doi:10.1038/s41598-020-64078-1)
Supplement: Supplementary file 1 — Supplementary Information. [file 41598_2020_64078_MOESM1_ESM.zip › read me.txt]

To run this code, Python 3.3 (or higher) is needed. Python 3.7 is recommended. In addition, following packages are also required (available at PyPy): 
-	numpy 
-	networkx
-	Z3-Solver (Z3 is a theorem prover by Microsoft Research)
-	dwave-ocean-sdk (by D-Wave Systems Inc.)
** The “source code” folder contains three folders:
-	IMU:	additional resource
-	satBox:	additional resource
-	Reinforcement Quantum Annealing:	project folder
Prior to running the code, you need to add/define “IMU” and “satBox” as resource for the “Reinforcement Quantum Annealing” project. 

***IMPORTANT*** Valid URL and Token for connecting to a D-Wave Quantum Annealer are needed!
Please go to the following location in “Source Code”:
source code\IMU\tools, 
and open  “dwaveplus.py”. Then modify the following lines accordingly:
_URL = 'my URL'
_Token = 'my Token'

To obtain valid URL and Token for connecting to one of the D-Wave quantum computers, please visit https://www.dwavesys.com/take-leap. 

*** "Reinforcement Quantum Annealing" FOLDER INCLUDES THE RQA project. 
Running the "test_1.py” in this project will perform experiments A, B and C
