# Supplementary material for: Reinforcement Quantum Annealing: A Hybrid Quantum Learning Automata
Source: Sci Rep. 2020 May 14;10:7952. doi: 10.1038/s41598-020-64078-1 (PMC7224393; doi:10.1038/s41598-020-64078-1)
Supplement: Supplementary file 1 — Supplementary Information. [file 41598_2020_64078_MOESM1_ESM.zip › source code/IMU/postprocessing/improve/qubit_correction.py]

#MQC: Multi-Qubit Correction 
import networkx as nx
import copy
import numpy as np

__all__=['MQC']

#This class only works with Ising models (bit/qubit takes its value from {-1,+1}). 
class MQC:
    def __init__(self):
        pass    
    
    @classmethod
    def reduce_to_lower(cls, A, B, h, J):
        S=[]
        D=[]
        for i in range(len(A)):
            if A[i] == B[i]:
                S.append(i)
            else:
                D.append(i)
        g=nx.Graph()
        #g.add_nodes_from(range(len(h)))
        g.add_nodes_from(list(h.keys()))        
        g.add_edges_from([e for e in J.keys() if J[e] !=0])
        g.remove_nodes_from(S)
        T=[list(c) for c in nx.connected_components(g)]                            
        X=copy.deepcopy(A)
        for k in range(len(T)):            
            I_k=    0            
            for i in T[k]:                
                I_k= I_k + h[i]*A[i]
                for j in S:
                    J_ij=J.get((i,j), J.get((j,i), None))
                    if J_ij:
                        I_k= I_k + A[i]*A[j]*J_ij                                
            if I_k >0:                
                for l in T[k]:
                    X[l]=-X[l]        
        return X
    
    @classmethod
    def find_minimum(cls, samples, h, J):
        temp_pop=copy.deepcopy(samples)
        if len(samples) %2 !=0:
            #print('odd number of samples')            
            temp_pop.append(copy.deepcopy(samples[0]))            
        U=len(temp_pop)                        
        while U>1:                                    
            U=np.int(np.ceil(U/2))            
            for i in range(U):
                #print('E(temp_pop[i*2])', dimod.ising_energy(temp_pop[i*2], h, J))                
                #print('E(temp_pop[i*2+1])', dimod.ising_energy(temp_pop[(i*2)+1], h, J))
                temp_pop[i]=cls.reduce_to_lower(temp_pop[i*2], temp_pop[(i*2)+1], h, J)
                #print('E(temp_pop[i])', dimod.ising_energy(temp_pop[i], h, J))
        return temp_pop[0]
                   
