# Supplementary material for: Reinforcement Quantum Annealing: A Hybrid Quantum Learning Automata
Source: Sci Rep. 2020 May 14;10:7952. doi: 10.1038/s41598-020-64078-1 (PMC7224393; doi:10.1038/s41598-020-64078-1)
Supplement: Supplementary file 1 — Supplementary Information. [file 41598_2020_64078_MOESM1_ESM.zip › source code/IMU/tools/dwaveplus.py]

#dwaveplus: Utilities for D-Wave Quantum Annealer
from dwave.cloud import Client
from dwave.system.samplers import DWaveSampler
from minorminer import find_embedding
from dwave.embedding import embed_ising
import dimod
from postprocessing.improve.qubit_correction import MQC 
import json
from functools import reduce
import numpy as np 

_URL = 'my URL'
_Token = 'my Token'
_remote_solvers = ['DW_2000Q_2_1', 'DW_2000Q_5', 'DW_2000Q_VFYC_2_1', 'DW_2000Q_VFYC_5']    #Updated on June 28 2019
_default_solver = 'DW_2000Q_5'
_postprocessing_strategies=['', 'optimization', 'sampling']
_broken_chain_strategies=['minimize_energy', 'vote', 'discard', 'weighted_random']

def get_remote_client(endpoint=_URL, token=_Token):
    return Client(endpoint=endpoint, token=token)

def get_remote_solver(solver=_default_solver, endpoint=_URL, token=_Token):
    client=get_remote_client(endpoint=endpoint, token=token)
    return client.get_solver(solver)

def get_dwave_sampler(solver=_default_solver , endpoint=_URL, token=_Token):    
    return  DWaveSampler(solver=solver, endpoint=endpoint, token=token)

def get_solver_structure(solver=None):
    if not solver:#use default remote solver  
        solver=get_remote_solver() 
    qubits = solver.properties['qubits']
    couplers = solver.properties['couplers']
    adj={}
    for i,j in couplers:
        if i not in adj.keys():
            adj[i]=set()
        if j not in adj.keys():
            adj[j]=set()
        adj[i].add(j)
        adj[j].add(i)   
    return qubits, couplers, adj


def get_embedding(h, J, solver=None, 
                  verbose=0, embedding_file_in=None, embedding_file_out=None):        
    if embedding_file_in:
        with open(embedding_file_in, 'r') as fp:
            embeddings = json.load(fp)
        return embeddings    
    if not solver:
        solver=get_remote_solver()    
    S=list(J.keys())
    qubits, target, _ = get_solver_structure(solver)
    embeddings = find_embedding(S, target, verbose=verbose)        
    if type(h) is not dict:
        h={i:h[i] for i in range(len(h))}    
    missed_problem_variables=list(set(h.keys())-set(embeddings.keys()))
    if len(missed_problem_variables)>0:
        qubits=set(qubits)
        used_qubits = set(reduce(lambda x,y: x+y, embeddings.values()))
        free_qubits=list(qubits-used_qubits)        
        if len(free_qubits)<len(missed_problem_variables):
            print('Embedding failed: number of free qubits is less than number of missed variables')
            return None
        for i in range(len(missed_problem_variables)):
            embeddings[missed_problem_variables[i]] = [free_qubits[i]]            
    if embedding_file_out:        
        with open(embedding_file_out, 'w') as fp: 
            json.dump(embeddings , fp, sort_keys=True, indent=4)
    return embeddings  

def unembed_ising(samples, embedding, brokenchain_strategy='vote', h={}, J={}):
    unembedded=[]
    I=np.sort(list(embedding.keys()))
    for s in samples:
        new_sample=[]                
        for i in I:
            vq=[s[k] for k in embedding[i]]
            if brokenchain_strategy.lower()=='vote':
                vq =1 if np.sum(vq) >=0 else -1
            new_sample.append(vq)
        unembedded.append(new_sample)
    return unembedded


    

def ising_problem_solver(h, J, 
                        num_reads=100, answer_mode='raw', solver=None,
                        embedding=None, embedding_file_in=None, embedding_file_out=None, verbose=0,                         
                        chain_strength=1, 
                        brokenchain_strategy='vote', improve_type='', postprocess='', 
                        num_spin_reversal_transforms=0, reduce_intersample_correlation=False):
    if not solver:#use default remote solver  
        solver=get_remote_solver()     
    _, A, target_adj =get_solver_structure(solver)
    J={x:J[x] for x in J if J[x]!=0}    #removing zero-valued couplers
    #print(len(J), 'couplers left')    
    if not embedding:        
        embedding = get_embedding(h=h, J=J, solver=solver, verbose=verbose, embedding_file_in=embedding_file_in, embedding_file_out=embedding_file_out)    
    h0, J0 = embed_ising(h, J, embedding, target_adj, chain_strength)
    result=solver.sample_ising(h0, J0, num_reads=num_reads, answer_mode=answer_mode, num_spin_reversal_transforms=num_spin_reversal_transforms, reduce_intersample_correlation=reduce_intersample_correlation)
    #result=sampler.sample_ising(h0, J0, num_reads=num_reads)        
    samples=result.samples               
    samples=unembed_ising(samples, embedding, brokenchain_strategy=brokenchain_strategy)
    if improve_type.lower() =='mqc':        
        samples = [MQC.find_minimum(result.samples, h0, J0)]    
    return samples         
        
