# Supplementary material for: Reinforcement Quantum Annealing: A Hybrid Quantum Learning Automata
Source: Sci Rep. 2020 May 14;10:7952. doi: 10.1038/s41598-020-64078-1 (PMC7224393; doi:10.1038/s41598-020-64078-1)
Supplement: Supplementary file 1 — Supplementary Information. [file 41598_2020_64078_MOESM1_ESM.zip › source code/Reinforcement Quantum Annealing/prime_numbers.py]

#prime numbers from 2 to 1013

def get_prime_numbers(file_name='prime_numbers.txt', L=2, U=1013):
    primes=[]
    with open(file_name, 'r') as fp:
        nums = fp.readlines()
    for i in nums:
        x= int(i.strip())
        if x < L:
            continue
        if x > U:
            break
        primes.append(x)
    return primes 
    
  
