# Supplementary material for: Reinforcement Quantum Annealing: A Hybrid Quantum Learning Automata
Source: Sci Rep. 2020 May 14;10:7952. doi: 10.1038/s41598-020-64078-1 (PMC7224393; doi:10.1038/s41598-020-64078-1)
Supplement: Supplementary file 1 — Supplementary Information. [file 41598_2020_64078_MOESM1_ESM.zip › source code/Reinforcement Quantum Annealing/qa_enhanced.py]

#Quantum annealing based MAX-SAT solving   
from tools.ising_model import *
from tools.cnf import CNF
from tools.dwaveplus import *


def QA_MAX_SAT_solver(C, num_reads=1000, num_spin_reversal_transforms=0,reduce_intersample_correlation=False):
    M=len(C)
    h, J=CNF2Ising(C)
    h, J, _,_ = unify_Ising(h, J)
    samples=ising_problem_solver(h, J, num_reads=num_reads, num_spin_reversal_transforms=2,reduce_intersample_correlation=True)
    samples= [MQC.find_minimum(samples, h, J)]
    x=np.array(samples[0])
    v=x*np.arange(1,np.size(x,0)+1)
    d, unsats=CNF.eval_CNF(C,v) 
    return d, d/M
