# Supplementary material for: Reinforcement Quantum Annealing: A Hybrid Quantum Learning Automata
Source: Sci Rep. 2020 May 14;10:7952. doi: 10.1038/s41598-020-64078-1 (PMC7224393; doi:10.1038/s41598-020-64078-1)
Supplement: Supplementary file 1 — Supplementary Information. [file 41598_2020_64078_MOESM1_ESM.zip › source code/Reinforcement Quantum Annealing/RQA.py]

#RQA based MAX-SAT solver 
from z3 import *
from tools.cnf import CNF
from tools.dwaveplus import *
from tools.ising_model import *

def CNF2Ising_RQA(C, rho, hRange=[-2,2], JRange=[-1,1]):
    Opt=Optimize()                        
    clauseCount=len(C)                
    vars=np.unique(np.abs(np.array(reduce((lambda c1,c2: c1+c2),[c for c in C]))))
    varCount=np.size(vars,0)    
    #print('p cnf', varCount, clauseCount)
    _h={}
    _J={}    
    for i in range(varCount):
        _h[vars[i]]=Real('_'.join(['h', str(vars[i])]))
        Opt.add(hRange[0] <= _h[vars[i]])
        Opt.add(_h[vars[i]] <= hRange[1])
        for j in range(i+1, varCount):
            _J[vars[i],vars[j]]=Real('_'.join(['J',str(vars[i]), str(vars[j])]))
            Opt.add(JRange[0] <= _J[vars[i],vars[j]])
            Opt.add(_J[vars[i],vars[j]] <= JRange[1])    
    _D={}
    for i in range(clauseCount):
        _D[i]=Real('_'.join(['D',str(i)]))
        c=np.array(C[i])        
        I=np.argsort(np.abs(c))        
        c=c[I]        
        c_vars=np.abs(c)
        c_sign=np.sign(c)                               
        E_infeasible=simplify(Sum([-c_sign[k]*_h[c_vars[k]] for k in range(np.size(c_sign,0))]+[(c_sign[k]*c_sign[l])*_J[(c_vars[k],c_vars[l])] for k in range(np.size(c_vars,0)) for l in range(k+1,np.size(c_vars,0))]))        
        Opt.add(2*(np.size(c,0))*rho[i]*_D[i] <= E_infeasible)        
        Opt.add(_D[i] >= 0)        
        Opt.add(simplify(-E_infeasible) <= _D[i])    
    obj=Sum([_D[x] for x in _D])        
    Opt.maximize(obj)
    Opt.check()    
    #print('Ising Creator:', Opt.check())       
    h={}
    J={}
    for i in Opt.model():        
        x=str(i).split('_')
        if x[0]=='h':
            #h[np.int(x[1])] = np.float(Opt.model()[i].as_string())
            h[np.int(x[1])] = np.float((np.float(Opt.model()[i].numerator_as_long()))/(np.float(Opt.model()[i].denominator_as_long())))
        #print(x)
        if x[0]=='J':
            #J[np.int(x[1]),np.int(x[2])] = np.float(Opt.model()[i].as_string())
            J[np.int(x[1]),np.int(x[2])] = np.float((np.float(Opt.model()[i].numerator_as_long()))/(np.float(Opt.model()[i].denominator_as_long())))
    return h, J


def RQA_MAX_SAT_solver(C, alpha=0.95, beta=0.99,T=10, 
                       num_reads=1000, num_spin_reversal_transforms=0, reduce_intersample_correlation=False):
    num_reads = int(num_reads/T)
    M=len(C)
    rho=[1]*M    
    e=[]
    unsatisfied_clauses=[]    
    for t in range(T):
        h, J=CNF2Ising_RQA(C, rho)
        h, J, _,_ = unify_Ising(h, J)
        samples=ising_problem_solver(h, J, num_reads=num_reads, num_spin_reversal_transforms=num_spin_reversal_transforms,reduce_intersample_correlation=reduce_intersample_correlation)
        samples= [MQC.find_minimum(samples, h, J)]
        x=np.array(samples[0])
        v=x*np.arange(1,np.size(x,0)+1)
        d, unsatisfied_clauses=CNF.eval_CNF(C,v)
        for i in range(M):
            if C[i] in unsatisfied_clauses:
                beta=2*len(C[i])
                rho[i] *= beta
            else:
                rho[i] *= alpha
                
        e.append(d/M)
        #print(d/M)
        if d==0:
            break 
    return min(e), e
