# Supplementary material for: Reinforcement Quantum Annealing: A Hybrid Quantum Learning Automata
Source: Sci Rep. 2020 May 14;10:7952. doi: 10.1038/s41598-020-64078-1 (PMC7224393; doi:10.1038/s41598-020-64078-1)
Supplement: Supplementary file 1 — Supplementary Information. [file 41598_2020_64078_MOESM1_ESM.zip › source code/Reinforcement Quantum Annealing/temp.cnf]

p cnf 59 77
1 -2 0
-1 2 0
3 -4 0
-3 4 0
5 -6 0
-5 6 0
7 -8 0
-7 8 0
9 -10 0
-9 10 0
11 -12 0
-11 12 0
-7 -13 0
-14 13 0
-1 -15 0
14 15 0
-9 -16 0
-17 16 0
-18 17 0
-3 -19 0
19 18 0
-11 -20 0
-21 20 0
1 22 0
7 22 0
-23 21 0
-24 23 25 0
-24 -23 -25 0
-5 -26 0
26 24 0
23 -25 0
-27 -22 0
1 28 0
-29 -28 0
7 30 0
-30 29 27 0
-31 -30 -29 0
-32 -28 0
33 32 0
5 34 0
7 34 0
-33 31 0
-35 -33 0
-35 -34 31 0
1 36 0
11 37 0
-37 -36 0
5 38 0
9 38 0
-39 -38 0
40 39 35 0
7 41 0
-41 -40 0
-42 -39 35 0
-43 -38 0
-44 -36 0
-44 -37 0
3 45 0
46 -45 44 0
-46 43 0
9 47 0
-9 -47 0
48 42 0
-48 49 0
-50 -47 43 0
5 51 0
11 52 0
52 -53 50 0
54 -49 0
-52 53 0
-54 55 0
50 56 0
-51 -52 0
57 -55 0
-57 58 0
-56 59 0
-59 -58 0
c 17 k!32683
c 23 k!32695
c 3 k!32659
c 45 k!32751
c 37 k!32737
c 57 k!32779
c 39 k!32740
c 4 p3
c 52 k!32767
c 54 k!32768
c 11 k!32666
c 24 k!32697
c 12 q4
c 49 k!32762
c 35 k!32733
c 28 k!32707
c 34 k!32725
c 42 k!32748
c 26 k!32698
c 29 k!32708
c 31 k!32717
c 58 k!32786
c 43 k!32749
c 36 k!32736
c 47 k!32755
c 21 k!32693
c 56 k!32776
c 5 k!32660
c 50 k!32763
c 40 k!32741
c 53 k!32766
c 10 q3
c 22 k!32694
c 6 p4
c 13 k!32675
c 16 k!32682
c 33 k!32724
c 32 k!32718
c 20 k!32692
c 19 k!32686
c 15 k!32677
c 14 k!32676
c 51 k!32765
c 7 k!32664
c 44 k!32750
c 55 k!32775
c 8 q2
c 30 k!32709
c 48 k!32756
c 46 k!32753
c 59 k!32787
c 1 k!32658
c 27 k!32702
c 38 k!32739
c 41 k!32742
c 9 k!32665
c 25 k!32689
c 18 k!32685
c 2 p2
