# Supplementary material for: Reinforcement Quantum Annealing: A Hybrid Quantum Learning Automata
Source: Sci Rep. 2020 May 14;10:7952. doi: 10.1038/s41598-020-64078-1 (PMC7224393; doi:10.1038/s41598-020-64078-1)
Supplement: Supplementary file 1 — Supplementary Information. [file 41598_2020_64078_MOESM1_ESM.zip › source code/Reinforcement Quantum Annealing/test_1.py]

#RQA: Test 1
#List of prime numbers
#https://www.mathsisfun.com/numbers/prime-numbers-to-10k.html

from prime_numbers import get_prime_numbers
from qa_enhanced import QA_MAX_SAT_solver
from RQA import RQA_MAX_SAT_solver
from tools.cnf import CNF
from benchmarks.factorization.integer_numbers import Integer_Factoring
import dimod
from z3 import *
import numpy as np
import time

set_param("parallel.enable", True)
prime_nums=get_prime_numbers(L=30, U=55)
T=10
Test_size=100

for num_reads in [100, 500, 1000, 5000, 10000]:
    RQA_err=[]
    QA_err=[]
    QA_t=[]
    RQA_t=[]
    for R in range(Test_size):
        a1=prime_nums[np.random.randint(len(prime_nums)/2)]
        a2=prime_nums[np.random.randint(len(prime_nums)/2, len(prime_nums))]
        print('q_hat= ', a1*a2)
        f=Integer_Factoring(a1,a2)
        f.to_CNF()
        H=Then('propagate-values', 'simplify', 'ctx-solver-simplify', 'propagate-values', 'ctx-solver-simplify', 'propagate-values', 'ctx-solver-simplify', 'propagate-values', 'recover-01', 'reduce-args', 'pb-preprocess')
        f.SAT_expr=H(f.SAT_expr)[0]
        #print(f.SAT_expr)
        file_name='temp.cnf'
        f.save_dimacs(file_name)
        C, _, _=CNF.load_DIMACS(file_name)
        #print(C)
        #if True:
        try:
            t0=time.time()
            d1, err1=QA_MAX_SAT_solver(C, num_reads, 2, True)
            t0=time.time()-t0
            print('QA: ', err1)
            t1=time.time()        
            err2, e2=RQA_MAX_SAT_solver(C, num_reads=num_reads, T=T, alpha=1.1, beta=0.8)
            t1=time.time()-t1
            print('RQA: ', err2)        
        except:
            print('Exception!')        
            continue
        print('Test: ', R)    
        QA_err.append(err1)    
        RQA_err.append(err2)    
        print('t_QA: ', t0)
        print('t_RQA: ', t1)
        QA_t.append(t0)
        RQA_t.append(t1)
    
    
    print('---------------------')
    print('---------------------')
    print('Experiment: num_reads', num_reads)
    if len(QA_t)>0:
        print('QA_mean_t: ', np.mean(QA_t))
        print('RQA_mean_t: ', np.mean(RQA_t))
        print('QA_min_err: ', min(QA_err))
        print('RQA_min_err: ', min(RQA_err))
        print('QA_max_err: ', max(QA_err))
        print('RQA_max_err: ', max(RQA_err))
        print('QA_mean_err: ', np.mean(QA_err))
        print('RQA_mean_err: ', np.mean(RQA_err))
        print('QA_var_err: ', np.var(QA_err))
        print('RQA_var_err: ', np.var(RQA_err))
        QA_MSE_err=np.sum([e**2 for e in QA_err])/len(QA_err)
        RQA_MSE_err=np.sum([e**2 for e in RQA_err])/len(RQA_err)
        print('QA_MSE_err: ', QA_MSE_err)
        print('RQA_MSE_err: ', RQA_MSE_err)    


print('End of the experiment')
