# Supplementary material for: Reinforcement Quantum Annealing: A Hybrid Quantum Learning Automata
Source: Sci Rep. 2020 May 14;10:7952. doi: 10.1038/s41598-020-64078-1 (PMC7224393; doi:10.1038/s41598-020-64078-1)
Supplement: Supplementary file 1 — Supplementary Information. [file 41598_2020_64078_MOESM1_ESM.zip › source code/satBox/benchmarks/factorization/integer_numbers.py]

#benchmarks:  Factorization of integer numbers 
from z3 import *
from tools.z3plus import * 
from tools.cnf import CNF  
import numpy as np


#__all__=['Integer_Factoring']

class Integer_Factoring(CNF):
    def __init__(self, *nums):
        self.nums=list(nums)                
        if len(nums)==2:
            self.SAT_expr=Integer_Factoring.from_multiplication_Z3plus(nums[0], nums[1])
        if len(nums)==1:            
            self.SAT_expr=Integer_Factoring.from_remainder_z3plus(nums[0])
    
    def to_CNF(self, to_propositional=True):                
        self.SAT_expr = CNF.to_CNF(self.SAT_expr, to_propositional)
    
    @staticmethod
    def from_multiplication_Z3plus(num1, num2):        
        a=num1*num2        
        n=np.int(np.floor(np.log2(a)))+1        
        y=BitVecVal(a, n)
        n1=np.int(np.floor(np.log2(num1)))+1        
        p=BitVec('p', n1)        
        n2=np.int(np.floor(np.log2(num2)))+1             
        q=BitVec('q', n2)        
        g=Goal()
        g=bitmapping(g, p)
        g=bitmapping(g, q)
        r=bv_multiply(p,q)        
        g.add(ZeroExt(r.size(), y)==ZeroExt(y.size(), r))
        g.add(UGT(p,1))
        g.add(UGT(q,1))
        return g    
    
    @staticmethod
    def from_remainder_z3plus(num1):
        a=num1                
        n=np.int(np.floor(np.log2(a)))+1        
        y=BitVecVal(a, n)
        n1=np.int(np.ceil(n/2))        
        p=BitVec('p', n)                
        g=Goal()        
        g=bitmapping(g, p)
        g.add(URem(y,p)==0)        
        g.add(UGT(p,1))
        g.add(ULT(p,2**n1))                
        return g        
