# Supplementary material for: Reinforcement Quantum Annealing: A Hybrid Quantum Learning Automata
Source: Sci Rep. 2020 May 14;10:7952. doi: 10.1038/s41598-020-64078-1 (PMC7224393; doi:10.1038/s41598-020-64078-1)
Supplement: Supplementary file 1 — Supplementary Information. [file 41598_2020_64078_MOESM1_ESM.zip › source code/satBox/tools/boolean_arithmetic.py]

from __future__ import print_function
#Boolean Arithmetic
from z3 import *
from functools import reduce

one=BoolVal(True)
zero=BoolVal(False)
ToPropositional = Then('simplify', 'bit-blast')

def _xor(in1, in2, generic_operators=False):
    if generic_operators:
        return Or(And(in1, Not(in2)), And(Not(in1), in2))
    return Xor(in1, in2)


def  half_adder(in1, in2, generic_operators=False):
    return _xor(in1, in2, generic_operators), And(in1, in2)    
  

def full_adder(in1, in2, c_in, generic_operators=False):
    return _xor(_xor(in1, in2, generic_operators), c_in, generic_operators), Or(And(in1, in2), And(c_in, _xor(in1, in2, generic_operators)))     
    

def Add(num1, num2, enable_simplifier=False, generic_operators=False):
    a=num1.copy()
    b=num2.copy()
    n=max(len(a), len(b))    
    a=[zero]*(n-len(a))+a
    b=[zero]*(n-len(b))+b    
    c=zero    
    result=[]
    for i in range(n-1,-1,-1):        
        s, c = full_adder(a[i], b[i], c, generic_operators)                
        result=[s]+result    
    if (is_false(simplify(c))) == False: 
        result=[c]+result
    if enable_simplifier:         
        result=list(map(lambda x: simplify(x), result))
    return result  


def Subtract(num1, num2, enable_simplifier=False, generic_operators=False):
    a=num1.copy()
    b=num2.copy()
    n=max(len(a), len(b))    
    a=[zero]*(n-len(a))+a
    b=[zero]*(n-len(b))+b
    b=list(map(lambda x: simplify(Not(x)), b))        
    b=Add(b,[one], enable_simplifier, generic_operators)    
    s= Add(a,b, enable_simplifier, generic_operators)    
    del s[0]
    if enable_simplifier:         
        s=list(map(lambda x: simplify(x), s))        
    return s 


def Multiply(num1, num2, enable_simplifier=False, generic_operators=False):
    a=num1.copy()
    b=num2.copy()
    s=[zero]
    if len(a) < len(b):
        a, b = b, a       
    for i in range(len(b)-1, -1, -1):
        c=list(map(lambda x: simplify(And(x, b[i])), a))
        s=Add(s, c, enable_simplifier, generic_operators)
        a=a+[zero]                       
    if enable_simplifier:         
        s=list(map(lambda x: simplify(x), s))
    return s 

def popcount(num1, enable_simplifier=False, generic_operators=False):
    a=num1.copy()
    n=len(a)
    a=[[i] for i in a]    
    while len(a)>1:
        temp=[]
        for i in range(0,len(a), 2):
            if i ==(len(a)-1):
                temp.append(a[i]) 
                break                       
            temp.append(Add(a[i], a[i+1], enable_simplifier, generic_operators))
        a=temp        
    if enable_simplifier:         
        a[0]=list(map(lambda x: simplify(x), a[0]))
    return a[0]


#Inner product of two binary vectors 
def Inner_Product(num1, num2, enable_simplifier=False, generic_operators=False):
    a=num1
    b=num2
    if len(a) != len(b):
        print('inner_product_binary: a and b must be the same size')
        return 
    v=[]
    for i in range(len(a)):
        v.append(And(a[i], b[i]))
        result =popcount(v, enable_simplifier, generic_operators) 
    if enable_simplifier:         
        result=list(map(lambda x: simplify(x), result))       
    return result 


def is_equal_bitwise(num1, num2, enable_simplifier=False, generic_operators=False):
    a=num1
    b=num2
    if len(a) != len(b):
        print('is_equal_bitwise: a and b must be the same size')
        return
    comp=[]    
    for i in range(len(a)):
        comp.append(Not(_xor(a[i], b[i], generic_operators)))        
    if enable_simplifier:
        comp=list(map(lambda x: simplify(x), comp))
    return comp
    

def is_equal(num1,num2, enable_simplifier=False, generic_operators=False):
    a=num1
    b=num2
    if len(a) != len(b):
        print('is_equal: a and b must be the same size')
        return
    comp=is_equal_bitwise(a, b, enable_simplifier, generic_operators)
    result=reduce((lambda x,y: And(x,y)), comp)
    if enable_simplifier:
        result=simplify(result)    
    return result

    
def bin2bv(a):
    return list(map(lambda x: one if x else zero, a))

def bv2bin(a):
    return list(map(lambda x: 0 if is_false(x) else 1, a))

def bv_repair(num1, length):
    a=num1.copy()
    while len(a)>length:        
        del a[0]    
    a=[zero]*(length- len(a)) + a    
    return a
