# Supplementary material for: Reinforcement Quantum Annealing: A Hybrid Quantum Learning Automata
Source: Sci Rep. 2020 May 14;10:7952. doi: 10.1038/s41598-020-64078-1 (PMC7224393; doi:10.1038/s41598-020-64078-1)
Supplement: Supplementary file 1 — Supplementary Information. [file 41598_2020_64078_MOESM1_ESM.zip › source code/satBox/tools/cnf.py]

#cnf: Tools for SAT based computing
from __future__ import print_function
from z3 import *
import numpy as np 


set_param("parallel.enable", True)
_H=Then('propagate-values', 'simplify', 'ctx-solver-simplify', 'propagate-values', 'ctx-solver-simplify', 'propagate-values', 'ctx-solver-simplify', 'propagate-values', 'recover-01', 'reduce-args')


__all__=['CNF']

class CNF:
    def __init__(self):
        self.SAT_expr=Goal()    
    
    @staticmethod
    def to_CNF(SAT_expr, to_propositional=True):
        if to_propositional:
            return Then('simplify', 'bit-blast', 'tseitin-cnf', 'simplify')(SAT_expr)[0]        
        return Then('simplify', 'tseitin-cnf', 'simplify')(SAT_expr)[0]
    
    @staticmethod         
    def preprocess(SAT_expr):
        return Then('propagate-values', 'simplify', 'ctx-solver-simplify', 'propagate-values', 'ctx-solver-simplify', 'propagate-values', 'ctx-solver-simplify', 'propagate-values', 'recover-01', 'reduce-args')(SAT_expr)[0]

    def num_clauses(self):
        return len(self.SAT_expr)

    def literals(self):
        litSet=set()
        for c in self.SAT_expr: 
            for i in c.children(): 
                if is_const(i):
                    litSet.add(i)
                else:
                    litSet.add(i.children()[0])
        return litSet

    def num_literals(self):
        return len(self.literals())

    def save_dimacs(self, file_name=None):
        if not file_name:
            file_name= ''.join(['p_CNF_', str(self.num_literals()), str(self.num_clauses()), '.cnf'])
        fp= open(file_name, 'w') 
        print(self.SAT_expr.dimacs(), file=fp)


    @staticmethod
    def load_DIMACS(file_name, return_map=False):
        mapping={}
        C=[]    
        with open(file_name) as f:
            l = f.readline().strip()
            while(l):            
                l=[x.strip() for x in l.split(' ')]
                if l[0]=='p':
                    varCount=np.int(l[2])
                    clauseCount=np.int(l[3])                 
                if l[0]=='c' and return_map==True:
                    mapping[l[1]]=np.int(l[2])                
                if l[0] not in ['p', 'c']:
                    del l[-1] 
                    C.append([np.int(li) for li in l])                
                l = f.readline().strip()        
        if return_map:
            return C, varCount, clauseCount, mapping  
        return C, varCount, clauseCount 

    # Return the number of satisfiable clauses in C, based on the value assignments in v
    @staticmethod
    def eval_CNF(C, v, w=None):
        n=len(C)
        unsat=[]
        if w:
            p=np.sum(w)
        v=set(v)    
        for i in range(len(C)):        
            if set(C[i]) & v:
                n-=1
                if w:
                    p-=w[i]                            
            else:
                unsat.append(C[i])
        if w:
            return n, unsat, p
        return n, unsat
        
