# Supplementary material for: Reinforcement Quantum Annealing: A Hybrid Quantum Learning Automata
Source: Sci Rep. 2020 May 14;10:7952. doi: 10.1038/s41598-020-64078-1 (PMC7224393; doi:10.1038/s41598-020-64078-1)
Supplement: Supplementary file 1 — Supplementary Information. [file 41598_2020_64078_MOESM1_ESM.zip › source code/satBox/tools/ising_model.py]

#Ising Model: satBox Tools 
from z3 import *
import numpy as np
from functools import reduce

def CNF2Ising(C, h_range=[-2,2], J_range=[-1,1]):
    Opt=Optimize()                        
    clauseCount=len(C)                
    vars=np.unique(np.abs(np.array(reduce((lambda c1,c2: c1+c2),[c for c in C]))))
    varCount=np.size(vars,0)    
    print('p cnf', varCount, clauseCount)
    _h={}
    _J={}    
    for i in range(varCount):
        _h[vars[i]]=Real('_'.join(['h', str(vars[i])]))
        Opt.add(h_range[0] <= _h[vars[i]])
        Opt.add(_h[vars[i]] <= h_range[1])
        for j in range(i+1, varCount):
            _J[vars[i],vars[j]]=Real('_'.join(['J',str(vars[i]), str(vars[j])]))
            Opt.add(J_range[0] <= _J[vars[i],vars[j]])
            Opt.add(_J[vars[i],vars[j]] <= J_range[1])    
    #processing the clauses
    _D={}
    for i in range(clauseCount):
        _D[i]=Real('_'.join(['D',str(i)]))
        c=np.array(C[i])        
        I=np.argsort(np.abs(c))        
        c=c[I]        
        c_vars=np.abs(c)
        c_sign=np.sign(c)                               
        E_infeasible=simplify(Sum([-c_sign[k]*_h[c_vars[k]] for k in range(np.size(c_sign,0))]+[(c_sign[k]*c_sign[l])*_J[(c_vars[k],c_vars[l])] for k in range(np.size(c_vars,0)) for l in range(k+1,np.size(c_vars,0))]))        
        alpha=2*np.size(c,0)            
        Opt.add(alpha*_D[i] <= E_infeasible)        
        Opt.add(_D[i] >= 0)
        beta=-1
        Opt.add(simplify(-E_infeasible) <= beta*_D[i])    
    obj=Sum([_D[x] for x in _D])        
    Opt.maximize(obj)
    Opt.check()    
    #print('Ising Creator:', Opt.check())       
    h={}
    J={}
    for i in Opt.model():        
        x=str(i).split('_')
        if x[0]=='h':
            #h[np.int(x[1])] = np.float(Opt.model()[i].as_string())
            h[np.int(x[1])] = np.float((np.float(Opt.model()[i].numerator_as_long()))/(np.float(Opt.model()[i].denominator_as_long())))        
        if x[0]=='J':
            #J[np.int(x[1]),np.int(x[2])] = np.float(Opt.model()[i].as_string())
            J[np.int(x[1]),np.int(x[2])] = np.float((np.float(Opt.model()[i].numerator_as_long()))/(np.float(Opt.model()[i].denominator_as_long())))
    return h, J


def unify_Ising(h, J):        
    vars=np.sort(np.array(list(set(list(h.keys())+reduce(lambda x,y: x+y, [list(i) for i in list(J.keys())])))))    
    vars=np.sort(np.array(list(vars)))
    encoder={}
    decoder={}    
    for i in range(np.size(vars, 0)):
        encoder[vars[i]]=i
        decoder[i]=vars[i]
        new_h={}
    for i in h:
        new_h[encoder[i]]=h[i]    
    new_J={}
    for i in J:
        new_J[encoder[i[0]],encoder[i[1]]]=J[i]    
    return new_h, new_J,encoder, decoder 
