# Supplementary material for: Reinforcement Quantum Annealing: A Hybrid Quantum Learning Automata
Source: Sci Rep. 2020 May 14;10:7952. doi: 10.1038/s41598-020-64078-1 (PMC7224393; doi:10.1038/s41598-020-64078-1)
Supplement: Supplementary file 1 — Supplementary Information. [file 41598_2020_64078_MOESM1_ESM.zip › source code/satBox/tools/z3plus.py]

#z3plus: Extending Z3 for advanced symbolic computing 
from z3 import *

__all__=['bitmapping', 'bv_multiply']


def bitmapping(g, bv):    
    bitmap = {}
    n=bv.size()
    for i in range(n):
        bitmap[(bv,i)] = Bool(str(bv)+str(i))
        mask = BitVecSort(n).cast(math.pow(2,i))         
        g.add(bitmap[(bv,i)] == ((bv & mask) == mask))    
    return g

def bv_multiply(num1, num2): #a=b*c
    n1=num1.size()
    n2=num2.size()
    return ZeroExt(n2, num1) * ZeroExt(n1, num2)
